# Supplementary material for: Polygenic predictors of age-related decline in cognitive ability
Source: Mol Psychiatry. 2019 Feb 13;25(10):2584–98. doi: 10.1038/s41380-019-0372-x (PMC7515838; doi:10.1038/s41380-019-0372-x)
Supplement: Supplementary file 1 — Table S4 [file 41380_2019_372_MOESM1_ESM.xlsx]

## Sheet: cormat_r
	matreas_w1	matreas_w2	matreas_w3	matreas_w4	blkdes_w1	blkdes_w2	blkdes_w3	blkdes_w4	span_w1	span_w2	span_w3	span_w4	lm_w1	lm_w2	lm_w3	lm_w4	vpa_w1	vpa_w2	vpa_w3	vpa_w4	digback_w1	digback_w2	digback_w3	digback_w4	nart_w1	nart_w2	nart_w3	nart_w4	wtar_w1	wtar_w2	wtar_w3	wtar_w4	vf_w1	vf_w2	vf_w3	vf_w4	digsym_w1	digsym_w2	digsym_w3	digsym_w4	symsear_w1	symsear_w2	symsear_w3	symsear_w4	it_w1	it_w2	it_w3	it_w4	crt_w1
matreas_w1	1	0.647828	0.631374	0.619963	0.570909	0.521414	0.547392	0.493266	0.378438	0.374156	0.303827	0.328443	0.327393	0.332896	0.315404	0.311923	0.305603	0.323276	0.258905	0.256978	0.400971	0.338298	0.386349	0.330566	0.452279	0.418209	0.425264	0.4155	0.441578	0.424635	0.417602	0.406231	0.285037	0.264837	0.27987	0.251341	0.365997	0.364528	0.341751	0.296848	0.449544	0.403677	0.382253	0.359375	0.214991	0.269822	0.269585	0.235233	-0.267146
matreas_w2	0.647828	1	0.636025	0.64167	0.546133	0.533677	0.540632	0.493565	0.35133	0.35839	0.341392	0.310766	0.296688	0.327413	0.300593	0.295012	0.273832	0.285467	0.272622	0.270084	0.342868	0.347482	0.348361	0.323301	0.399572	0.392172	0.398499	0.401366	0.36789	0.398105	0.386965	0.375056	0.216853	0.211047	0.204879	0.24345	0.344214	0.377446	0.362112	0.318021	0.375137	0.379107	0.397041	0.386401	0.165655	0.262333	0.2567	0.22329	-0.230864
matreas_w3	0.631374	0.636025	1	0.64126	0.560649	0.509726	0.565917	0.488555	0.371121	0.382381	0.414262	0.384031	0.282447	0.292548	0.319466	0.36141	0.301121	0.280783	0.304507	0.288524	0.371233	0.339088	0.380102	0.344952	0.418446	0.407351	0.42729	0.423332	0.391822	0.404322	0.396138	0.392355	0.228877	0.241484	0.245715	0.298578	0.342663	0.364808	0.396626	0.364964	0.386366	0.378058	0.44092	0.427715	0.146625	0.250962	0.28727	0.260896	-0.225444
matreas_w4	0.619963	0.64167	0.64126	1	0.538188	0.526984	0.56578	0.555315	0.351245	0.370088	0.374968	0.401574	0.320079	0.348704	0.359626	0.411463	0.299731	0.289116	0.287874	0.323344	0.377641	0.341859	0.375362	0.37748	0.432448	0.424678	0.43021	0.430573	0.434787	0.426048	0.412527	0.408898	0.228768	0.257109	0.243061	0.281581	0.315099	0.370705	0.400705	0.382161	0.386705	0.378861	0.443891	0.460906	0.209011	0.329344	0.315593	0.351423	-0.229922
blkdes_w1	0.570909	0.546133	0.560649	0.538188	1	0.758638	0.758673	0.720407	0.401394	0.415848	0.359788	0.388044	0.272429	0.276101	0.243298	0.227321	0.271545	0.261864	0.203866	0.222835	0.337368	0.309318	0.295388	0.312942	0.406963	0.388582	0.410682	0.416587	0.388352	0.400164	0.367023	0.371942	0.258822	0.254218	0.2254	0.248102	0.394012	0.399736	0.369245	0.303551	0.483308	0.469748	0.444031	0.432833	0.271571	0.290277	0.248561	0.253417	-0.317922
blkdes_w2	0.521414	0.533677	0.509726	0.526984	0.758638	1	0.755613	0.749755	0.40027	0.45088	0.368517	0.383455	0.230733	0.279808	0.230131	0.227493	0.218551	0.244498	0.155925	0.223284	0.322782	0.29006	0.276532	0.34301	0.366158	0.360969	0.374175	0.391273	0.346896	0.374023	0.330665	0.353534	0.222401	0.232474	0.2466	0.246459	0.368071	0.398767	0.351467	0.307404	0.462828	0.482465	0.46811	0.443472	0.225957	0.295715	0.258634	0.26222	-0.275463
blkdes_w3	0.547392	0.540632	0.565917	0.56578	0.758673	0.755613	1	0.781644	0.409023	0.440311	0.443815	0.424594	0.229223	0.266944	0.296354	0.279249	0.189677	0.182106	0.189958	0.228428	0.339811	0.294167	0.317657	0.351634	0.389096	0.369778	0.39781	0.409353	0.376926	0.377057	0.363019	0.379621	0.21639	0.224583	0.237326	0.251846	0.368286	0.41025	0.436055	0.389439	0.495449	0.499446	0.532094	0.509839	0.27071	0.326938	0.34536	0.291402	-0.28029
blkdes_w4	0.493266	0.493565	0.488555	0.555315	0.720407	0.749755	0.781644	1	0.33389	0.391672	0.311748	0.409354	0.17261	0.230982	0.273647	0.283188	0.202157	0.2242	0.238293	0.255573	0.285976	0.279555	0.270783	0.311608	0.343135	0.316018	0.322754	0.33953	0.322004	0.33211	0.297578	0.333206	0.166049	0.187958	0.20554	0.271036	0.332145	0.389606	0.406324	0.422388	0.451689	0.466598	0.494543	0.534052	0.22649	0.272847	0.325266	0.318895	-0.250085
span_w1	0.378438	0.35133	0.371121	0.351245	0.401394	0.40027	0.409023	0.33389	1	0.558357	0.581767	0.566945	0.236173	0.212818	0.19541	0.166697	0.164082	0.12546	0.117733	0.0740958	0.323654	0.297234	0.311862	0.254152	0.218978	0.214215	0.193792	0.170169	0.245194	0.227505	0.189533	0.166505	0.173001	0.154331	0.130187	0.144967	0.307284	0.305736	0.274535	0.262308	0.409087	0.378888	0.342321	0.288966	0.269529	0.257353	0.245448	0.217109	-0.361761
span_w2	0.374156	0.35839	0.382381	0.370088	0.415848	0.45088	0.440311	0.391672	0.558357	1	0.567271	0.587972	0.159959	0.23308	0.192771	0.166492	0.109102	0.175674	0.104271	0.0750326	0.313628	0.307271	0.315124	0.316582	0.189008	0.183376	0.166562	0.164003	0.175609	0.194488	0.143208	0.13342	0.16054	0.186312	0.1512	0.170168	0.295291	0.322524	0.273966	0.294602	0.392975	0.392307	0.419948	0.337696	0.261372	0.285023	0.271733	0.243229	-0.33002
span_w3	0.303827	0.341392	0.414262	0.374968	0.359788	0.368517	0.443815	0.311748	0.581767	0.567271	1	0.578796	0.146085	0.221752	0.253166	0.223535	0.108147	0.151214	0.171586	0.0950842	0.313651	0.295189	0.313198	0.350241	0.164559	0.165222	0.180735	0.174178	0.183158	0.181763	0.174343	0.155683	0.126676	0.14365	0.183053	0.172981	0.247991	0.289907	0.320864	0.319224	0.311634	0.356016	0.400542	0.345981	0.222093	0.241137	0.262474	0.295342	-0.31038
span_w4	0.328443	0.310766	0.384031	0.401574	0.388044	0.383455	0.424594	0.409354	0.566945	0.587972	0.578796	1	0.17089	0.193185	0.230637	0.266955	0.0718955	0.116786	0.15826	0.117763	0.281916	0.31109	0.312691	0.334475	0.181862	0.1883	0.191585	0.186226	0.21709	0.22055	0.19619	0.208523	0.175529	0.169503	0.175728	0.216019	0.306125	0.327334	0.374139	0.396057	0.422041	0.368566	0.403222	0.41028	0.269914	0.260562	0.285645	0.275367	-0.313658
lm_w1	0.327393	0.296688	0.282447	0.320079	0.272429	0.230733	0.229223	0.17261	0.236173	0.159959	0.146085	0.17089	1	0.701737	0.60933	0.565833	0.477421	0.379101	0.360336	0.316102	0.301297	0.275343	0.27537	0.254077	0.451485	0.445981	0.430519	0.406269	0.451978	0.401793	0.40647	0.357122	0.230252	0.222454	0.172245	0.182668	0.308293	0.286534	0.265307	0.202237	0.327123	0.272623	0.235945	0.244144	0.0716679	0.0985552	0.115433	0.102786	-0.230812
lm_w2	0.332896	0.327413	0.292548	0.348704	0.276101	0.279808	0.266944	0.230982	0.212818	0.23308	0.221752	0.193185	0.701737	1	0.741805	0.65908	0.435602	0.521282	0.450526	0.383475	0.294643	0.311187	0.278361	0.314669	0.423889	0.429512	0.456689	0.47568	0.413382	0.406145	0.431003	0.426441	0.211712	0.247006	0.230198	0.224795	0.302872	0.332588	0.322719	0.279096	0.299087	0.295802	0.31291	0.311236	0.105902	0.195954	0.135596	0.203659	-0.186413
lm_w3	0.315404	0.300593	0.319466	0.359626	0.243298	0.230131	0.296354	0.273647	0.19541	0.192771	0.253166	0.230637	0.60933	0.741805	1	0.785443	0.398408	0.39613	0.529844	0.441518	0.263546	0.294208	0.322207	0.343055	0.388684	0.424497	0.42752	0.43644	0.40071	0.389184	0.397967	0.395998	0.158534	0.21357	0.253729	0.279664	0.295595	0.347462	0.402745	0.339504	0.294209	0.279462	0.358123	0.368438	0.0837868	0.178869	0.185361	0.215667	-0.204811
lm_w4	0.311923	0.295012	0.36141	0.411463	0.227321	0.227493	0.279249	0.283188	0.166697	0.166492	0.223535	0.266955	0.565833	0.65908	0.785443	1	0.349493	0.367621	0.477823	0.552651	0.226244	0.227401	0.265559	0.344558	0.366661	0.380382	0.373813	0.383861	0.378954	0.355283	0.362512	0.345501	0.177079	0.197618	0.214839	0.28876	0.261322	0.322885	0.395845	0.411947	0.249456	0.181231	0.356544	0.377138	0.0651294	0.199033	0.185542	0.310728	-0.149251
vpa_w1	0.305603	0.273832	0.301121	0.299731	0.271545	0.218551	0.189677	0.202157	0.164082	0.109102	0.108147	0.0718955	0.477421	0.435602	0.398408	0.349493	1	0.715306	0.668025	0.605194	0.265145	0.244186	0.245082	0.208678	0.365439	0.375299	0.377179	0.340838	0.365027	0.366056	0.353236	0.319988	0.251493	0.236165	0.228326	0.209733	0.243527	0.236282	0.201839	0.163053	0.218934	0.190664	0.194664	0.204363	0.0920328	0.141011	0.0882441	0.153049	-0.167409
vpa_w2	0.323276	0.285467	0.280783	0.289116	0.261864	0.244498	0.182106	0.2242	0.12546	0.175674	0.151214	0.116786	0.379101	0.521282	0.39613	0.367621	0.715306	1	0.703355	0.643249	0.248506	0.267036	0.257154	0.244572	0.374332	0.376302	0.373553	0.365442	0.367149	0.368005	0.364665	0.363842	0.2728	0.315386	0.282504	0.251984	0.24029	0.258933	0.213944	0.227735	0.219146	0.213988	0.269336	0.196814	0.117582	0.18912	0.139659	0.219015	-0.159866
vpa_w3	0.258905	0.272622	0.304507	0.287874	0.203866	0.155925	0.189958	0.238293	0.117733	0.104271	0.171586	0.15826	0.360336	0.450526	0.529844	0.477823	0.668025	0.703355	1	0.757103	0.238354	0.278366	0.312634	0.301813	0.381261	0.41229	0.411697	0.363205	0.389597	0.397733	0.390111	0.352719	0.253275	0.317568	0.342636	0.332011	0.254465	0.278864	0.284924	0.31128	0.199737	0.192362	0.256071	0.247889	0.084058	0.168129	0.178264	0.155215	-0.181263
vpa_w4	0.256978	0.270084	0.288524	0.323344	0.222835	0.223284	0.228428	0.255573	0.0740958	0.0750326	0.0950842	0.117763	0.316102	0.383475	0.441518	0.552651	0.605194	0.643249	0.757103	1	0.190564	0.205237	0.242499	0.292003	0.383752	0.393317	0.383049	0.387294	0.393514	0.37587	0.388434	0.366709	0.243381	0.273999	0.285354	0.323712	0.245435	0.272061	0.269456	0.317826	0.189071	0.174162	0.279573	0.264027	0.058313	0.188512	0.1733	0.199132	-0.201648
digback_w1	0.400971	0.342868	0.371233	0.377641	0.337368	0.322782	0.339811	0.285976	0.323654	0.313628	0.313651	0.281916	0.301297	0.294643	0.263546	0.226244	0.265145	0.248506	0.238354	0.190564	1	0.638302	0.651113	0.639085	0.43336	0.426623	0.449668	0.415215	0.437802	0.424396	0.433114	0.420202	0.310644	0.318212	0.300005	0.293386	0.302202	0.332374	0.296979	0.297916	0.344141	0.295476	0.323149	0.256883	0.173686	0.170838	0.148339	0.175059	-0.253304
digback_w2	0.338298	0.347482	0.339088	0.341859	0.309318	0.29006	0.294167	0.279555	0.297234	0.307271	0.295189	0.31109	0.275343	0.311187	0.294208	0.227401	0.244186	0.267036	0.278366	0.205237	0.638302	1	0.682153	0.652655	0.376859	0.388758	0.408365	0.358246	0.381645	0.407419	0.385992	0.357219	0.298727	0.31924	0.309058	0.303277	0.313044	0.330963	0.312372	0.292183	0.336582	0.326468	0.353531	0.289859	0.145075	0.193969	0.129538	0.116956	-0.207195
digback_w3	0.386349	0.348361	0.380102	0.375362	0.295388	0.276532	0.317657	0.270783	0.311862	0.315124	0.313198	0.312691	0.27537	0.278361	0.322207	0.265559	0.245082	0.257154	0.312634	0.242499	0.651113	0.682153	1	0.681967	0.39359	0.413147	0.412597	0.368093	0.417148	0.436659	0.424916	0.389166	0.318432	0.315931	0.343632	0.31387	0.289963	0.338983	0.335416	0.325363	0.318236	0.294992	0.354297	0.299343	0.145422	0.182941	0.179886	0.152988	-0.227215
digback_w4	0.330566	0.323301	0.344952	0.37748	0.312942	0.34301	0.351634	0.311608	0.254152	0.316582	0.350241	0.334475	0.254077	0.314669	0.343055	0.344558	0.208678	0.244572	0.301813	0.292003	0.639085	0.652655	0.681967	1	0.395343	0.424463	0.428278	0.431271	0.420992	0.444906	0.433614	0.431015	0.325305	0.352867	0.404354	0.390928	0.324827	0.378388	0.389617	0.410177	0.338197	0.317065	0.383093	0.391261	0.117829	0.164667	0.151227	0.175015	-0.241265
nart_w1	0.452279	0.399572	0.418446	0.432448	0.406963	0.366158	0.389096	0.343135	0.218978	0.189008	0.164559	0.181862	0.451485	0.423889	0.388684	0.366661	0.365439	0.374332	0.381261	0.383752	0.43336	0.376859	0.39359	0.395343	1	0.940173	0.925493	0.906523	0.894304	0.888825	0.869508	0.875483	0.46767	0.45092	0.449773	0.385698	0.397591	0.409714	0.361941	0.32702	0.399583	0.359375	0.336891	0.297944	0.127358	0.211349	0.197436	0.179749	-0.251668
nart_w2	0.418209	0.392172	0.407351	0.424678	0.388582	0.360969	0.369778	0.316018	0.214215	0.183376	0.165222	0.1883	0.445981	0.429512	0.424497	0.380382	0.375299	0.376302	0.41229	0.393317	0.426623	0.388758	0.413147	0.424463	0.940173	1	0.943722	0.922675	0.892727	0.906167	0.887003	0.884993	0.452925	0.452709	0.445772	0.377753	0.396424	0.415356	0.358416	0.339622	0.388118	0.370348	0.345071	0.298316	0.0839432	0.225567	0.19585	0.174841	-0.247643
nart_w3	0.425264	0.398499	0.42729	0.43021	0.410682	0.374175	0.39781	0.322754	0.193792	0.166562	0.180735	0.191585	0.430519	0.456689	0.42752	0.373813	0.377179	0.373553	0.411697	0.383049	0.449668	0.408365	0.412597	0.428278	0.925493	0.943722	1	0.930385	0.882234	0.890957	0.895285	0.885898	0.421455	0.439278	0.444943	0.368323	0.398152	0.443986	0.395334	0.373776	0.401416	0.377398	0.367962	0.330202	0.105442	0.232316	0.185656	0.155457	-0.215621
nart_w4	0.4155	0.401366	0.423332	0.430573	0.416587	0.391273	0.409353	0.33953	0.170169	0.164003	0.174178	0.186226	0.406269	0.47568	0.43644	0.383861	0.340838	0.365442	0.363205	0.387294	0.415215	0.358246	0.368093	0.431271	0.906523	0.922675	0.930385	1	0.859457	0.873083	0.870025	0.894794	0.392047	0.40934	0.42281	0.380013	0.341189	0.38885	0.386518	0.370171	0.366986	0.346432	0.344685	0.347601	0.0656438	0.219001	0.174077	0.190351	-0.205987
wtar_w1	0.441578	0.36789	0.391822	0.434787	0.388352	0.346896	0.376926	0.322004	0.245194	0.175609	0.183158	0.21709	0.451978	0.413382	0.40071	0.378954	0.365027	0.367149	0.389597	0.393514	0.437802	0.381645	0.417148	0.420992	0.894304	0.892727	0.882234	0.859457	1	0.929962	0.91876	0.908814	0.472531	0.442077	0.446789	0.403833	0.378495	0.394411	0.364616	0.341546	0.412935	0.35145	0.354383	0.316756	0.149652	0.210929	0.204138	0.190135	-0.239703
wtar_w2	0.424635	0.398105	0.404322	0.426048	0.400164	0.374023	0.377057	0.33211	0.227505	0.194488	0.181763	0.22055	0.401793	0.406145	0.389184	0.355283	0.366056	0.368005	0.397733	0.37587	0.424396	0.407419	0.436659	0.444906	0.888825	0.906167	0.890957	0.873083	0.929962	1	0.922876	0.921746	0.458222	0.453411	0.454481	0.397829	0.403814	0.418233	0.368879	0.342688	0.401294	0.386078	0.360818	0.315349	0.0898895	0.214711	0.198737	0.202309	-0.232061
wtar_w3	0.417602	0.386965	0.396138	0.412527	0.367023	0.330665	0.363019	0.297578	0.189533	0.143208	0.174343	0.19619	0.40647	0.431003	0.397967	0.362512	0.353236	0.364665	0.390111	0.388434	0.433114	0.385992	0.424916	0.433614	0.869508	0.887003	0.895285	0.870025	0.91876	0.922876	1	0.928595	0.420066	0.427985	0.441378	0.376174	0.383971	0.410683	0.356256	0.354728	0.382355	0.343398	0.350456	0.312593	0.0727537	0.194711	0.196261	0.133254	-0.178114
wtar_w4	0.406231	0.375056	0.392355	0.408898	0.371942	0.353534	0.379621	0.333206	0.166505	0.13342	0.155683	0.208523	0.357122	0.426441	0.395998	0.345501	0.319988	0.363842	0.352719	0.366709	0.420202	0.357219	0.389166	0.431015	0.875483	0.884993	0.885898	0.894794	0.908814	0.921746	0.928595	1	0.403618	0.404238	0.42426	0.379965	0.330422	0.365256	0.357537	0.33766	0.365348	0.332504	0.320817	0.333052	0.0785875	0.230281	0.185852	0.181829	-0.180136
vf_w1	0.285037	0.216853	0.228877	0.228768	0.258822	0.222401	0.21639	0.166049	0.173001	0.16054	0.126676	0.175529	0.230252	0.211712	0.158534	0.177079	0.251493	0.2728	0.253275	0.243381	0.310644	0.298727	0.318432	0.325305	0.46767	0.452925	0.421455	0.392047	0.472531	0.458222	0.420066	0.403618	1	0.81036	0.783165	0.740065	0.358398	0.342536	0.30247	0.298015	0.369203	0.288892	0.235732	0.250027	0.172018	0.228282	0.174572	0.0891155	-0.242114
vf_w2	0.264837	0.211047	0.241484	0.257109	0.254218	0.232474	0.224583	0.187958	0.154331	0.186312	0.14365	0.169503	0.222454	0.247006	0.21357	0.197618	0.236165	0.315386	0.317568	0.273999	0.318212	0.31924	0.315931	0.352867	0.45092	0.452709	0.439278	0.40934	0.442077	0.453411	0.427985	0.404238	0.81036	1	0.818539	0.782413	0.348734	0.381684	0.334571	0.34517	0.355646	0.326559	0.286024	0.296344	0.181582	0.255108	0.213599	0.118049	-0.256484
vf_w3	0.27987	0.204879	0.245715	0.243061	0.2254	0.2466	0.237326	0.20554	0.130187	0.1512	0.183053	0.175728	0.172245	0.230198	0.253729	0.214839	0.228326	0.282504	0.342636	0.285354	0.300005	0.309058	0.343632	0.404354	0.449773	0.445772	0.444943	0.42281	0.446789	0.454481	0.441378	0.42426	0.783165	0.818539	1	0.802926	0.359445	0.372576	0.39774	0.374204	0.365306	0.309853	0.331179	0.329336	0.161847	0.230094	0.251013	0.14558	-0.262399
vf_w4	0.251341	0.24345	0.298578	0.281581	0.248102	0.246459	0.251846	0.271036	0.144967	0.170168	0.172981	0.216019	0.182668	0.224795	0.279664	0.28876	0.209733	0.251984	0.332011	0.323712	0.293386	0.303277	0.31387	0.390928	0.385698	0.377753	0.368323	0.380013	0.403833	0.397829	0.376174	0.379965	0.740065	0.782413	0.802926	1	0.365934	0.394326	0.425539	0.448719	0.339437	0.291585	0.345591	0.382809	0.144112	0.206834	0.214617	0.164219	-0.282159
digsym_w1	0.365997	0.344214	0.342663	0.315099	0.394012	0.368071	0.368286	0.332145	0.307284	0.295291	0.247991	0.306125	0.308293	0.302872	0.295595	0.261322	0.243527	0.24029	0.254465	0.245435	0.302202	0.313044	0.289963	0.324827	0.397591	0.396424	0.398152	0.341189	0.378495	0.403814	0.383971	0.330422	0.358398	0.348734	0.359445	0.365934	1	0.846595	0.773685	0.728223	0.617864	0.583148	0.57545	0.502543	0.301066	0.314279	0.285335	0.285788	-0.514083
digsym_w2	0.364528	0.377446	0.364808	0.370705	0.399736	0.398767	0.41025	0.389606	0.305736	0.322524	0.289907	0.327334	0.286534	0.332588	0.347462	0.322885	0.236282	0.258933	0.278864	0.272061	0.332374	0.330963	0.338983	0.378388	0.409714	0.415356	0.443986	0.38885	0.394411	0.418233	0.410683	0.365256	0.342536	0.381684	0.372576	0.394326	0.846595	1	0.832229	0.81167	0.592015	0.628	0.619457	0.563849	0.311607	0.376411	0.337648	0.358901	-0.525954
digsym_w3	0.341751	0.362112	0.396626	0.400705	0.369245	0.351467	0.436055	0.406324	0.274535	0.273966	0.320864	0.374139	0.265307	0.322719	0.402745	0.395845	0.201839	0.213944	0.284924	0.269456	0.296979	0.312372	0.335416	0.389617	0.361941	0.358416	0.395334	0.386518	0.364616	0.368879	0.356256	0.357537	0.30247	0.334571	0.39774	0.425539	0.773685	0.832229	1	0.853988	0.558401	0.579987	0.654601	0.577592	0.296186	0.323124	0.366624	0.362611	-0.485338
digsym_w4	0.296848	0.318021	0.364964	0.382161	0.303551	0.307404	0.389439	0.422388	0.262308	0.294602	0.319224	0.396057	0.202237	0.279096	0.339504	0.411947	0.163053	0.227735	0.31128	0.317826	0.297916	0.292183	0.325363	0.410177	0.32702	0.339622	0.373776	0.370171	0.341546	0.342688	0.354728	0.33766	0.298015	0.34517	0.374204	0.448719	0.728223	0.81167	0.853988	1	0.556183	0.526266	0.613984	0.648609	0.288387	0.302991	0.327659	0.420041	-0.461996
symsear_w1	0.449544	0.375137	0.386366	0.386705	0.483308	0.462828	0.495449	0.451689	0.409087	0.392975	0.311634	0.422041	0.327123	0.299087	0.294209	0.249456	0.218934	0.219146	0.199737	0.189071	0.344141	0.336582	0.318236	0.338197	0.399583	0.388118	0.401416	0.366986	0.412935	0.401294	0.382355	0.365348	0.369203	0.355646	0.365306	0.339437	0.617864	0.592015	0.558401	0.556183	1	0.668888	0.630968	0.619851	0.320202	0.347418	0.347815	0.287158	-0.479719
symsear_w2	0.403677	0.379107	0.378058	0.378861	0.469748	0.482465	0.499446	0.466598	0.378888	0.392307	0.356016	0.368566	0.272623	0.295802	0.279462	0.181231	0.190664	0.213988	0.192362	0.174162	0.295476	0.326468	0.294992	0.317065	0.359375	0.370348	0.377398	0.346432	0.35145	0.386078	0.343398	0.332504	0.288892	0.326559	0.309853	0.291585	0.583148	0.628	0.579987	0.526266	0.668888	1	0.671055	0.631247	0.277525	0.360974	0.340156	0.242434	-0.47166
symsear_w3	0.382253	0.397041	0.44092	0.443891	0.444031	0.46811	0.532094	0.494543	0.342321	0.419948	0.400542	0.403222	0.235945	0.31291	0.358123	0.356544	0.194664	0.269336	0.256071	0.279573	0.323149	0.353531	0.354297	0.383093	0.336891	0.345071	0.367962	0.344685	0.354383	0.360818	0.350456	0.320817	0.235732	0.286024	0.331179	0.345591	0.57545	0.619457	0.654601	0.613984	0.630968	0.671055	1	0.701058	0.264675	0.340757	0.406477	0.352684	-0.444951
symsear_w4	0.359375	0.386401	0.427715	0.460906	0.432833	0.443472	0.509839	0.534052	0.288966	0.337696	0.345981	0.41028	0.244144	0.311236	0.368438	0.377138	0.204363	0.196814	0.247889	0.264027	0.256883	0.289859	0.299343	0.391261	0.297944	0.298316	0.330202	0.347601	0.316756	0.315349	0.312593	0.333052	0.250027	0.296344	0.329336	0.382809	0.502543	0.563849	0.577592	0.648609	0.619851	0.631247	0.701058	1	0.287385	0.329473	0.379024	0.430805	-0.389149
it_w1	0.214991	0.165655	0.146625	0.209011	0.271571	0.225957	0.27071	0.22649	0.269529	0.261372	0.222093	0.269914	0.0716679	0.105902	0.0837868	0.0651294	0.0920328	0.117582	0.084058	0.058313	0.173686	0.145075	0.145422	0.117829	0.127358	0.0839432	0.105442	0.0656438	0.149652	0.0898895	0.0727537	0.0785875	0.172018	0.181582	0.161847	0.144112	0.301066	0.311607	0.296186	0.288387	0.320202	0.277525	0.264675	0.287385	1	0.585745	0.5156	0.513654	-0.359473
it_w2	0.269822	0.262333	0.250962	0.329344	0.290277	0.295715	0.326938	0.272847	0.257353	0.285023	0.241137	0.260562	0.0985552	0.195954	0.178869	0.199033	0.141011	0.18912	0.168129	0.188512	0.170838	0.193969	0.182941	0.164667	0.211349	0.225567	0.232316	0.219001	0.210929	0.214711	0.194711	0.230281	0.228282	0.255108	0.230094	0.206834	0.314279	0.376411	0.323124	0.302991	0.347418	0.360974	0.340757	0.329473	0.585745	1	0.597083	0.571384	-0.341845
it_w3	0.269585	0.2567	0.28727	0.315593	0.248561	0.258634	0.34536	0.325266	0.245448	0.271733	0.262474	0.285645	0.115433	0.135596	0.185361	0.185542	0.0882441	0.139659	0.178264	0.1733	0.148339	0.129538	0.179886	0.151227	0.197436	0.19585	0.185656	0.174077	0.204138	0.198737	0.196261	0.185852	0.174572	0.213599	0.251013	0.214617	0.285335	0.337648	0.366624	0.327659	0.347815	0.340156	0.406477	0.379024	0.5156	0.597083	1	0.527556	-0.284369
it_w4	0.235233	0.22329	0.260896	0.351423	0.253417	0.26222	0.291402	0.318895	0.217109	0.243229	0.295342	0.275367	0.102786	0.203659	0.215667	0.310728	0.153049	0.219015	0.155215	0.199132	0.175059	0.116956	0.152988	0.175015	0.179749	0.174841	0.155457	0.190351	0.190135	0.202309	0.133254	0.181829	0.0891155	0.118049	0.14558	0.164219	0.285788	0.358901	0.362611	0.420041	0.287158	0.242434	0.352684	0.430805	0.513654	0.571384	0.527556	1	-0.308788
crt_w1	-0.267146	-0.230864	-0.225444	-0.229922	-0.317922	-0.275463	-0.28029	-0.250085	-0.361761	-0.33002	-0.31038	-0.313658	-0.230812	-0.186413	-0.204811	-0.149251	-0.167409	-0.159866	-0.181263	-0.201648	-0.253304	-0.207195	-0.227215	-0.241265	-0.251668	-0.247643	-0.215621	-0.205987	-0.239703	-0.232061	-0.178114	-0.180136	-0.242114	-0.256484	-0.262399	-0.282159	-0.514083	-0.525954	-0.485338	-0.461996	-0.479719	-0.47166	-0.444951	-0.389149	-0.359473	-0.341845	-0.284369	-0.308788	1
crt_w2	-0.284175	-0.250553	-0.24361	-0.258303	-0.318043	-0.315277	-0.316334	-0.277137	-0.305423	-0.350339	-0.30971	-0.275694	-0.172549	-0.272345	-0.237573	-0.206361	-0.139382	-0.220352	-0.20725	-0.198261	-0.263531	-0.224515	-0.210308	-0.275845	-0.241157	-0.239049	-0.245302	-0.243346	-0.206159	-0.227787	-0.223961	-0.221653	-0.225674	-0.295428	-0.295631	-0.324382	-0.517458	-0.550672	-0.531749	-0.50981	-0.44742	-0.501586	-0.4999	-0.426328	-0.357059	-0.381717	-0.313262	-0.326824	0.749331
crt_w3	-0.264653	-0.250522	-0.284632	-0.298624	-0.280237	-0.259295	-0.360416	-0.314055	-0.28729	-0.324406	-0.347586	-0.275975	-0.118978	-0.18894	-0.2907	-0.264345	-0.118468	-0.177823	-0.247716	-0.211473	-0.231069	-0.199995	-0.260715	-0.28243	-0.220933	-0.204889	-0.214329	-0.21649	-0.202185	-0.203654	-0.172966	-0.185374	-0.150157	-0.234786	-0.30188	-0.288077	-0.436074	-0.478718	-0.555925	-0.531205	-0.401832	-0.401565	-0.52503	-0.463585	-0.320901	-0.32939	-0.357886	-0.359955	0.674272
crt_w4	-0.240024	-0.193158	-0.23231	-0.314248	-0.245512	-0.255653	-0.297482	-0.34474	-0.232424	-0.305728	-0.232987	-0.337547	-0.122964	-0.140159	-0.226263	-0.313574	-0.0977028	-0.17923	-0.198556	-0.261648	-0.248133	-0.23795	-0.243884	-0.300071	-0.193178	-0.212303	-0.223931	-0.221145	-0.187238	-0.19845	-0.210715	-0.182792	-0.201603	-0.257957	-0.27485	-0.382894	-0.447099	-0.514299	-0.527915	-0.613302	-0.41622	-0.37779	-0.473161	-0.468412	-0.237379	-0.258389	-0.290544	-0.364655	0.613672
[truncated: 3 more columns]

## Sheet: cormat_n
	matreas_w1	matreas_w2	matreas_w3	matreas_w4	blkdes_w1	blkdes_w2	blkdes_w3	blkdes_w4	span_w1	span_w2	span_w3	span_w4	lm_w1	lm_w2	lm_w3	lm_w4	vpa_w1	vpa_w2	vpa_w3	vpa_w4	digback_w1	digback_w2	digback_w3	digback_w4	nart_w1	nart_w2	nart_w3	nart_w4	wtar_w1	wtar_w2	wtar_w3	wtar_w4	vf_w1	vf_w2	vf_w3	vf_w4	digsym_w1	digsym_w2	digsym_w3	digsym_w4	symsear_w1	symsear_w2	symsear_w3	symsear_w4	it_w1	it_w2	it_w3	it_w4	crt_w1
matreas_w1	1086	862	688	535	1084	862	690	535	1084	860	689	536	1084	862	687	541	1048	842	663	497	1086	864	693	547	1086	863	694	546	1086	863	693	546	1083	863	694	546	1083	861	684	535	1085	861	686	529	1041	838	654	465	1083
matreas_w2	862	863	689	535	861	861	690	534	860	860	689	535	861	861	686	540	838	842	662	496	863	863	693	546	863	862	694	545	863	862	693	545	861	862	694	545	861	860	684	534	863	861	686	528	834	837	653	464	862
matreas_w3	688	689	689	521	688	688	686	520	686	686	687	521	688	688	681	524	670	675	658	481	689	689	687	530	689	688	688	530	689	688	687	530	689	689	688	529	687	688	681	520	689	688	685	514	668	671	651	455	689
matreas_w4	535	535	521	535	534	534	521	530	533	533	521	534	535	535	520	529	522	526	503	494	535	535	522	535	535	534	524	535	535	534	524	535	535	535	523	533	534	533	516	526	535	533	519	528	525	528	507	464	535
blkdes_w1	1084	861	688	534	1085	861	690	534	1082	859	689	535	1083	861	686	540	1046	841	663	497	1085	863	693	546	1085	862	694	545	1085	862	693	545	1082	862	694	545	1082	860	684	534	1084	860	686	528	1039	836	653	465	1083
blkdes_w2	862	861	688	534	861	864	690	534	860	859	689	535	862	862	687	541	839	841	662	496	864	864	694	547	863	862	694	545	863	862	693	545	862	863	695	546	861	860	684	534	863	860	686	528	834	836	653	464	862
blkdes_w3	690	690	686	521	690	690	691	522	688	688	686	522	690	690	683	526	672	677	658	483	691	691	690	532	691	690	690	532	691	690	689	532	690	690	690	531	689	690	682	521	691	690	684	515	670	672	651	456	691
blkdes_w4	535	534	520	530	534	534	522	535	533	532	521	530	535	535	521	529	522	525	504	490	535	535	522	535	535	534	524	535	535	534	524	535	535	535	523	533	534	533	517	528	535	533	519	525	525	529	508	463	535
span_w1	1084	860	686	533	1082	860	688	533	1084	859	687	534	1082	860	685	539	1047	840	661	495	1084	862	691	545	1084	861	692	544	1084	861	691	544	1081	861	692	544	1081	859	682	533	1083	859	684	527	1039	836	652	463	1081
span_w2	860	860	686	533	859	859	688	532	859	861	687	534	859	859	684	538	837	842	660	495	861	861	691	544	861	860	692	543	861	860	691	543	859	860	692	543	859	858	682	532	861	859	684	527	832	835	651	463	860
span_w3	689	689	687	521	689	689	686	521	687	687	690	522	689	689	682	525	671	676	659	482	690	690	689	531	690	689	689	531	690	689	688	531	690	690	689	530	688	689	682	522	690	689	686	516	669	672	652	456	690
span_w4	536	535	521	534	535	535	522	530	534	534	522	536	536	536	521	530	523	527	504	495	536	536	523	536	536	535	525	536	536	535	525	536	536	536	524	534	535	534	517	527	536	534	520	528	526	529	508	465	536
lm_w1	1084	861	688	535	1083	862	690	535	1082	859	689	536	1087	862	687	542	1049	841	662	497	1087	864	694	548	1086	862	694	546	1086	862	693	546	1084	863	695	547	1083	860	684	535	1084	860	686	529	1041	836	654	465	1082
lm_w2	862	861	688	535	861	862	690	535	860	859	689	536	862	864	687	542	839	841	662	497	864	864	694	548	863	862	694	546	863	862	693	546	862	863	695	547	861	860	684	535	863	860	686	529	834	837	654	465	862
lm_w3	687	686	681	520	686	687	683	521	685	684	682	521	687	687	688	527	670	673	658	483	688	688	687	533	687	686	686	531	687	686	685	531	687	687	687	532	685	685	677	521	687	685	679	514	665	669	647	455	687
lm_w4	541	540	524	529	540	541	526	529	539	538	525	530	542	542	527	542	529	531	512	496	542	542	529	542	541	540	529	539	541	540	529	539	541	541	530	540	539	539	519	529	541	539	523	523	528	533	509	462	541
vpa_w1	1048	838	670	522	1046	839	672	522	1047	837	671	523	1049	839	670	529	1050	828	650	490	1050	841	676	535	1049	839	676	533	1049	839	675	533	1047	840	677	534	1046	837	666	523	1047	837	668	516	1011	815	639	456	1046
vpa_w2	842	842	675	526	841	841	677	525	840	842	676	527	841	841	673	531	828	843	657	493	843	843	680	537	843	842	681	535	843	842	680	535	841	842	682	536	841	841	671	526	843	841	673	520	818	819	645	459	842
vpa_w3	663	662	658	503	663	662	658	504	661	660	659	504	662	662	658	512	650	657	663	482	663	663	661	514	663	662	663	513	663	662	662	513	662	662	663	513	662	661	654	505	663	661	656	497	644	648	630	443	663
vpa_w4	497	496	481	494	497	496	483	490	495	495	482	495	497	497	483	496	490	493	482	497	497	497	485	497	497	496	487	496	497	496	487	496	496	496	487	496	496	495	477	487	497	495	480	488	488	491	472	438	497
digback_w1	1086	863	689	535	1085	864	691	535	1084	861	690	536	1087	864	688	542	1050	843	663	497	1090	866	695	548	1089	864	695	546	1089	864	694	546	1087	865	696	547	1086	862	685	535	1086	862	687	529	1041	838	654	465	1084
digback_w2	864	863	689	535	863	864	691	535	862	861	690	536	864	864	688	542	841	843	663	497	866	866	695	548	865	864	695	546	865	864	694	546	864	865	696	547	863	862	685	535	865	862	687	529	836	838	654	465	864
digback_w3	693	693	687	522	693	694	690	522	691	691	689	523	694	694	687	529	676	680	661	485	695	695	695	535	694	693	693	533	694	693	692	533	694	694	694	534	692	692	683	522	694	692	685	516	671	674	652	456	694
digback_w4	547	546	530	535	546	547	532	535	545	544	531	536	548	548	533	542	535	537	514	497	548	548	535	548	547	546	535	545	547	546	535	545	547	547	536	546	545	545	525	535	547	545	529	529	534	539	515	465	547
nart_w1	1086	863	689	535	1085	863	691	535	1084	861	690	536	1086	863	687	541	1049	843	663	497	1089	865	694	547	1089	864	695	546	1089	864	694	546	1086	864	695	546	1086	862	685	535	1086	862	687	529	1041	838	654	465	1084
nart_w2	863	862	688	534	862	862	690	534	861	860	689	535	862	862	686	540	839	842	662	496	864	864	693	546	864	864	694	545	864	864	693	545	862	863	694	545	862	861	684	534	864	861	686	528	835	837	653	464	863
nart_w3	694	694	688	524	694	694	690	524	692	692	689	525	694	694	686	529	676	681	663	487	695	695	693	535	695	694	695	535	695	694	694	535	694	694	694	534	694	693	685	524	695	693	686	518	672	675	653	458	695
nart_w4	546	545	530	535	545	545	532	535	544	543	531	536	546	546	531	539	533	535	513	496	546	546	533	545	546	545	535	546	546	545	535	546	545	545	534	544	545	544	526	535	546	544	529	529	532	537	514	465	546
wtar_w1	1086	863	689	535	1085	863	691	535	1084	861	690	536	1086	863	687	541	1049	843	663	497	1089	865	694	547	1089	864	695	546	1089	864	694	546	1086	864	695	546	1086	862	685	535	1086	862	687	529	1041	838	654	465	1084
wtar_w2	863	862	688	534	862	862	690	534	861	860	689	535	862	862	686	540	839	842	662	496	864	864	693	546	864	864	694	545	864	864	693	545	862	863	694	545	862	861	684	534	864	861	686	528	835	837	653	464	863
wtar_w3	693	693	687	524	693	693	689	524	691	691	688	525	693	693	685	529	675	680	662	487	694	694	692	535	694	693	694	535	694	693	694	535	693	693	693	534	693	692	684	524	694	692	685	518	671	674	652	458	694
wtar_w4	546	545	530	535	545	545	532	535	544	543	531	536	546	546	531	539	533	535	513	496	546	546	533	545	546	545	535	546	546	545	535	546	545	545	534	544	545	544	526	535	546	544	529	529	532	537	514	465	546
vf_w1	1083	861	689	535	1082	862	690	535	1081	859	690	536	1084	862	687	541	1047	841	662	496	1087	864	694	547	1086	862	694	545	1086	862	693	545	1087	864	695	546	1083	860	685	535	1083	860	687	529	1039	836	654	465	1081
vf_w2	863	862	689	535	862	863	690	535	861	860	690	536	863	863	687	541	840	842	662	496	865	865	694	547	864	863	694	545	864	863	693	545	864	865	695	546	862	861	685	535	864	861	687	529	836	837	654	465	863
vf_w3	694	694	688	523	694	695	690	523	692	692	689	524	695	695	687	530	677	682	663	487	696	696	694	536	695	694	694	534	695	694	693	534	695	695	696	536	693	693	684	523	695	693	686	517	672	675	653	457	695
vf_w4	546	545	529	533	545	546	531	533	544	543	530	534	547	547	532	540	534	536	513	496	547	547	534	546	546	545	534	544	546	545	534	544	546	546	536	547	544	544	524	534	546	544	528	527	532	537	513	463	546
digsym_w1	1083	861	687	534	1082	861	689	534	1081	859	688	535	1083	861	685	539	1046	841	662	496	1086	863	692	545	1086	862	694	545	1086	862	693	545	1083	862	693	544	1086	860	684	534	1084	860	685	528	1039	836	652	464	1082
digsym_w2	861	860	688	533	860	860	690	533	859	858	689	534	860	860	685	539	837	841	661	495	862	862	692	545	862	861	693	544	862	861	692	544	860	861	693	544	860	862	685	534	862	861	687	528	835	838	654	465	861
digsym_w3	684	684	681	516	684	684	682	517	682	682	682	517	684	684	677	519	666	671	654	477	685	685	683	525	685	684	685	526	685	684	684	526	685	685	684	524	684	685	685	519	685	685	681	512	665	668	650	456	685
digsym_w4	535	534	520	526	534	534	521	528	533	532	522	527	535	535	521	529	523	526	505	487	535	535	522	535	535	534	524	535	535	534	524	535	535	535	523	534	534	534	519	535	535	534	521	526	524	529	511	463	535
symsear_w1	1085	863	689	535	1084	863	691	535	1083	861	690	536	1084	863	687	541	1047	843	663	497	1086	865	694	547	1086	864	695	546	1086	864	694	546	1083	864	695	546	1084	862	685	535	1086	862	687	529	1041	838	654	465	1084
symsear_w2	861	861	688	533	860	860	690	533	859	859	689	534	860	860	685	539	837	841	661	495	862	862	692	545	862	861	693	544	862	861	692	544	860	861	693	544	860	861	685	534	862	862	687	528	835	838	654	465	861
symsear_w3	686	686	685	519	686	686	684	519	684	684	686	520	686	686	679	523	668	673	656	480	687	687	685	529	687	686	686	529	687	686	685	529	687	687	686	528	685	687	681	521	687	687	687	515	667	670	652	457	687
symsear_w4	529	528	514	528	528	528	515	525	527	527	516	528	529	529	514	523	516	520	497	488	529	529	516	529	529	528	518	529	529	528	518	529	529	529	517	527	528	528	512	526	529	528	515	529	520	523	505	463	529
it_w1	1041	834	668	525	1039	834	670	525	1039	832	669	526	1041	834	665	528	1011	818	644	488	1041	836	671	534	1041	835	672	532	1041	835	671	532	1039	836	672	532	1039	835	665	524	1041	835	667	520	1041	822	644	461	1040
it_w2	838	837	671	528	836	836	672	529	836	835	672	529	836	837	669	533	815	819	648	491	838	838	674	539	838	837	675	537	838	837	674	537	836	837	675	537	836	838	668	529	838	838	670	523	822	838	648	465	837
it_w3	654	653	651	507	653	653	651	508	652	651	652	508	654	654	647	509	639	645	630	472	654	654	652	515	654	653	653	514	654	653	652	514	654	654	653	513	652	654	650	511	654	654	652	505	644	648	654	456	654
it_w4	465	464	455	464	465	464	456	463	463	463	456	465	465	465	455	462	456	459	443	438	465	465	456	465	465	464	458	465	465	464	458	465	465	465	457	463	464	465	456	463	465	465	457	463	461	465	456	465	465
crt_w1	1083	862	689	535	1083	862	691	535	1081	860	690	536	1082	862	687	541	1046	842	663	497	1084	864	694	547	1084	863	695	546	1084	863	694	546	1081	863	695	546	1082	861	685	535	1084	861	687	529	1040	837	654	465	1084
crt_w2	864	863	689	535	863	863	691	535	862	861	690	536	863	863	687	541	840	843	663	497	865	865	694	547	865	864	695	546	865	864	694	546	863	864	695	546	863	862	685	535	865	862	687	529	836	838	654	465	864
crt_w3	684	684	681	517	684	684	683	518	682	682	682	518	684	684	679	521	666	672	655	478	685	685	684	527	685	684	684	526	685	684	683	526	685	685	684	525	683	685	680	520	685	685	682	513	666	669	652	456	685
crt_w4	543	542	528	534	542	542	529	534	541	540	529	535	543	543	528	537	530	533	511	494	543	543	530	543	543	542	532	543	543	542	532	543	543	543	531	541	542	541	524	535	543	541	528	529	531	535	514	465	543
[truncated: 3 more columns]
